# Supplementary material for: Metastasis Related Epithelial-Mesenchymal Transition Signature Predicts Prognosis and Response to Immunotherapy in Gastric Cancer
Source: Front Immunol. 2022 Jun 13;13:920512. doi: 10.3389/fimmu.2022.920512 (PMC9234207; doi:10.3389/fimmu.2022.920512)
Supplement: Supplementary file 2 [file Table_1.xlsx]

## Sheet: KIM cohort
Patient	Response (0 = non-response; 1 = response	MSI type by pentaplex*	MSI score(WES)	EBV in situ**	EBV estimate by WES***	Number of SNVs	TCGA	Mesenchymal subtype by ACRG	immune signature	PDL1 CPS (22C3 assay) tumor/immune/CPS	Pathology	Best of response	MEMTS
PB.16.002	0	MSS	Low	Negative	Negative	Mod ML	CIN	Non-mesenchymal	Low	0/0/0	P/D adeno	PD	-0.408178
PB.16.003	0	MSS	Low	Negative	Negative	Low ML	CIN	Non-mesenchymal	Low	0/0/0	P/D adeno	SD	-0.248359
PB.16.004	0	MSS	Low	Negative	Negative	Mod ML	GS	Non-mesenchymal	Low	0/0/0	P/D adeno	PD	-0.0752228
PB.16.005	1	MSS	Low	Negative	Negative	Mod ML	GS	Non-mesenchymal	Low	N/A	P/D adeno	CR	-0.330931
PB.16.018	0	MSS	Low	Negative	Negative	Mod ML	GS	Non-mesenchymal	Low	0/1/1	M/D adeno	PD	0.305636
PB.16.019	1	MSI	High	Negative	Negative	High ML	MSI-H	Non-Mesenchymal	High	80/20/100	P/D adeno	PR	-0.473877
PB.16.020	1	MSS	Low	Positive	Positive	Mod ML	EBV	Non-Mesenchymal	High	0/5/5	M/D adeno	PR	-1.07836
PB.16.021	1	MSS	Low	Positive	Positive	Mod ML	EBV	Non-Mesenchymal	High	0/1/1	P/D adeno	PR	-0.487011
PB.16.022	0	MSS	Low	Negative	Negative	Low ML	GS	Mesenchymal	High	0/1/1	P/D adeno	SD	0.409172
PB.16.023	0	MSS	Low	Negative	Negative	Low ML	GS	Non-mesenchymal	Low	0/0/0	P/D adeno	PD	-0.395867
PB.16.024	0	MSS	Low	Negative	Negative	Low ML	CIN	Non-mesenchymal	High	0/0/0	P/D adeno	PD	0.302127
PB.16.025	0	MSS	Low	Negative	Negative	Mod ML	GS	Non-mesenchymal	Low	0/0/0	M/D adeno	PD	0.19534
PB.16.029	0	MSS	Low	Negative	Negative	Mod ML	CIN	Non-mesenchymal	Low	0/0/0	M/D adeno	PD	0.338586
PB.16.030	0	MSS	Low	Negative	Negative	Low ML	GS	Non-mesenchymal	High	0/0/0	Signet ring cell	PD	0.472456
PB.16.031	1	MSS	Low	Negative	Negative	Mod ML	CIN	Non-mesenchymal	High	0/2/2	P/D adeno with NE feature	CR	-0.436645
PB.16.032	0	MSS	Low	Negative	Negative	Mod ML	CIN	Non-mesenchymal	Low	0/1/1	M/D adeno	PD	-0.109186
PB.16.034	0	MSS	Low	Negative	Negative	Mod ML	CIN	Mesenchymal	High	0/0/0	Signet ring cell	SD	0.825826
PB.16.035	0	MSS	Low	Negative	Negative	Low ML	CIN	Mesenchymal	High	0/0/0	P/D adeno	PD	0.572295
PB.16.037	0	MSS	Low	Negative	Negative	Mod ML	CIN	Non-Mesenchymal	Low	0/2/2	P/D adeno	SD	0.0669327
PB.16.038	1	MSS	Low	Positive	Positive	Low ML	EBV	Non-Mesenchymal	High	50/30/80	Mixed (W/D and P/D)	PR	-0.585826
PB.16.039	0	MSS	Low	Negative	Negative	Low ML	CIN	Non-mesenchymal	High	0/0/0	P/D adeno	PD	0.896415
PB.16.040	0	MSS	Low	Negative	Negative	Low ML	GS	Mesenchymal	High	0/1/1	M/D adeno	SD	0.546559
PB.16.041	0	MSS	Low	Negative	Negative	Low ML	GS	Non-mesenchymal	High	N/A	Signet ring cell	PD	-0.374486
PB.16.042	0	MSS	Low	Negative	Negative	Low ML	GS	Non-Mesenchymal	Low	0/1/1	W/D adeno	SD	0.0420557
PB.16.043	0	MSS	Low	Negative	Negative	Mod ML	CIN	Non-mesenchymal	Low	0/1/1	Signet ring cell	PD	0.184087
PB.16.044	1	MSI	High	Negative	Negative	High ML	MSI-H	Non-Mesenchymal	High	30/10/40	P/D adeno	PR	-0.446469
PB.16.045	1	MSI	High	Negative	Negative	High ML	MSI-H	Non-mesenchymal	Low	10/30/40	M/D adeno	CR	-0.582331
PB.16.047	0	MSS	Low	Negative	Negative	Low ML	GS	Non-Mesenchymal	Low	N/A	P/D adeno	SD	-0.339891
PB.16.048	1	MSI	High	Negative	Negative	High ML	MSI-H	Non-Mesenchymal	Low	0/3/3	M/D adeno	PR	-0.578783
PB.16.049	0	MSS	Low	Negative	Negative	Mod ML	CIN	Non-Mesenchymal	Low	0/0/0	P/D adeno	SD	-0.14153
PB.16.051	0	MSS	Low	Negative	Negative	Low ML	GS	Non-mesenchymal	High	N/A	M/D adeno	PD	-0.106863
PB.16.052	0	MSS	Low	Negative	Negative	Low ML	CIN	Non-Mesenchymal	High	0/1/1	Signet ring cell	SD	-0.503956
PB.16.054	0	MSS	Low	Negative	Negative	Low ML	CIN	Non-Mesenchymal	Low	0/0/0	M/D adeno	SD	0.440657
PB.16.055	0	MSI	Low	Negative	Negative	Low ML	GS	Non-mesenchymal	Low	0/0/0	Signet ring cell	PD	-0.256371
PB.16.056	0	MSS	Low	Negative	Negative	Low ML	GS	Non-Mesenchymal	High	0/0/0	M/D adeno	SD	-0.277492
PB.16.057	0	MSS	Low	Negative	Negative	Mod ML	GS	Non-mesenchymal	Low	0/0/0	Adenoneuro-endocrine	PD	-0.117978
PB.16.059	1	MSS	Low	Positive	Negative	Low ML	GS	Non-Mesenchymal	High	30/5/35	P/D adeno	PR	0.104615
PB.16.060	0	MSS	Low	Negative	Negative	Mod ML	GS	Non-mesenchymal	Low	0/0/0	P/D adeno	PD	0.284323
PB.16.062	0	MSS	Low	Negative	Negative	Low ML	CIN	Non-Mesenchymal	High	0/10/10	Signet ring cell	SD	-0.0507933
PB.16.063	1	MSS	Low	Positive	Positive	High ML	EBV	Non-Mesenchymal	High	10/5/15	P/D adeno	PR	-0.548926
PB.16.064	0	MSS	Low	Negative	Negative	Low ML	CIN	Non-Mesenchymal	Low	0/1/1	P/D adeno	SD	0.238452
PB.16.066	0	MSS	Low	Negative	Negative	High ML	GS	Mesenchymal	Low	2/15/17	Signet ring cell	SD	0.494307
PB.16.067	0	MSS	Low	Negative	Negative	Mod ML	GS	Non-mesenchymal	Low	0/0/0	P/D adeno	PD	0.699855
PB.16.068	1	MSI	High	Negative	Negative	High ML	MSI-H	Non-mesenchymal	High	2/30/32	P/D adeno	CR	0.0693526
PB.16.069	0	MSS	Low	Negative	Negative	Low ML	GS	Mesenchymal	High	0/0/0	M/D adeno	SD	1.46628
