# Supplementary material for: Metastasis Related Epithelial-Mesenchymal Transition Signature Predicts Prognosis and Response to Immunotherapy in Gastric Cancer
Source: Front Immunol. 2022 Jun 13;13:920512. doi: 10.3389/fimmu.2022.920512 (PMC9234207; doi:10.3389/fimmu.2022.920512)
Supplement: Supplementary file 3 [file Table_2.xlsx]

## Sheet: Hugo cohort
Patient	Response (0 = non -response; 1 = response)	Stage	MAPKi	IPRES Signature	MEMTS
Pt1	0	2	0	Y	0.383226
Pt10	0	1	1	Y	-0.712322
Pt12	0	3	0	Y	-0.404489
Pt13	1	3	0	Y	-0.0648086
Pt14	0	3	0	Y	0.119964
Pt15	1	2	1	Y	0.340095
Pt19	1	3	0	Y	0.163335
Pt2	1	3	0	N	0.523209
Pt20	0	3	0	N	-0.323423
Pt22	0	3	0	N	-0.156504
Pt23	0	3	1	N	-0.441842
Pt25	0	3	1	N	-0.747412
Pt27	1	3	0	N	-1.00905
Pt28	1	3	0	Y	0.133818
Pt29	0	3	1	N	-0.646073
Pt31	0	3	0	Y	-0.588757
Pt32	0	3	1	N	-0.03842
Pt35	1	3	1	N	0.639886
Pt37	1	3	1	N	0.45699
Pt38	1	3	1	N	0.729406
Pt4	1	3	1	N	0.941028
Pt5	1	3	0	N	-0.379222
Pt6	1	3	1	N	0.701188
Pt7	0	3	0	N	-0.530412
Pt8	1	1	0	N	0.129691
Pt9	1	0	0	N	0.780902
